# Supplementary material for: Exploring the Association Between Medically Assisted Reproduction and Autism Spectrum Disorder: Clinical Correlations from a Retrospective Cohort
Source: Pediatr Rep. 2025 Nov 4;17(6):118. doi: 10.3390/pediatric17060118 (PMC12641742; doi:10.3390/pediatric17060118)
Supplement: Supplementary file 1 [file pediatrrep-17-00118-s001.zip]

Archive with 1 entries (1 files):
- pediatrrep-3908949-supplementary.pdf
